# Supplementary material for: Load-Oriented Nonplanar Additive Manufacturing Method for Optimized Continuous Carbon Fiber Parts
Source: Materials (Basel). 2023 Jan 21;16(3):998. doi: 10.3390/ma16030998 (PMC9920591; doi:10.3390/ma16030998)
Supplement: Supplementary file 1 [file materials-16-00998-s001.zip]

Archive with 1 entries (1 files):
- materials-2113945-supplementary.pdf
